# Supplementary material for: Acid Sphingomyelinase Controls Early Phases of Skeletal Muscle Regeneration by Shaping the Macrophage Phenotype
Source: Cells. 2021 Nov 5;10(11):3028. doi: 10.3390/cells10113028 (PMC8616363; doi:10.3390/cells10113028)
Supplement: Supplementary file 1 [file cells-10-03028-s001.zip]

Archive with 1 entries (1 files):
- cells-1424709-SI.pdf
